# Supplementary material for: The Large Mitochondrial Genome of Symbiodinium minutum Reveals Conserved Noncoding Sequences between Dinoflagellates and Apicomplexans
Source: Genome Biol Evol. 2015 Jul 20;7(8):2237–44. doi: 10.1093/gbe/evv137 (PMC4558855; doi:10.1093/gbe/evv137)
Supplement: Supplementary Data [file supp_evv137_suppl_data.zip]

Archive with 5 entries (5 files):
- Supple_figs1,2,3,4,5-Shoguchi_et_al.pdf
- Supple_Figs1-3_Shoguchi.pdf
- Supple_Figs4-7_Shoguchi.pdf
- New_Microsoft_Office_Word_Document2.docx
- Shoguchi_supple_table_1.pdf
